# Supplementary material for: Disruption of TIGAR-TAK1 alleviates immunopathology in a murine model of sepsis
Source: Nat Commun. 2024 May 21;15:4340. doi: 10.1038/s41467-024-48708-0 (PMC11109194; doi:10.1038/s41467-024-48708-0)
Supplement: Supplementary file 4 — Source Data [file 41467_2024_48708_MOESM4_ESM.zip]

Archive with 3 entries (2 files):
- Source data/Source data of graphs.xlsx
- Source data/Uncropped scans of blots.pdf
- Source data/
