# Supplementary material for: Disruption of TIGAR-TAK1 alleviates immunopathology in a murine model of sepsis
Source: Nat Commun. 2024 May 21;15:4340. doi: 10.1038/s41467-024-48708-0 (PMC11109194; doi:10.1038/s41467-024-48708-0)
Supplement: Supplementary file 4 — Source Data [file 41467_2024_48708_MOESM4_ESM.zip › Source data/Source data of graphs.xlsx]

## Sheet: Fig. 1
Fig.1a
	Blood F4/80+ cells
	TIGAR/a-Tublin
LPS	-	+
	0.359416	1.70575
	0.513696	1.25744
	0.385728	1.32091
	0.177441	0.827131
	0.452465	1.4121
	0.257153	0.856742
Fig.1b
	Spleen F4/80+ cells
	TIGAR/b-actin
LPS	-	+
	0.370742	0.602223
	0.417129	0.704769
	0.423792	0.85079
	0.237034	0.613591
	0.249203	0.838889
	0.306848	0.730176
	0.290677	0.710408
Fig.1f
	Clinical score
	MWT							MKO
0	8	8	8	8	8	8	8	8	8	8	8	8	8	8
6	6	5	5	7	6	5	6	6	6	8	6	8	7	7
12	6	4	4	6	5	5	5	6	5	6	5	7	6	7
Fig.1g
	Survival rate (%)
	MacWT	MacKO
24	1	0
24	1	0
36	1	0
48	1	0
60	1	1
60	1	0
60	1	1
72	1	0
84	1	1
96	1	0
96	0	0
96	0	0
Fig.1h
	Relative mRNA levels
	Lung
	MacWT							MacKO
Tnf-α	0.44567	0.76505	1.17178	1.30054	1.02311	1.60283	1.1753	0.31368	0.08423	0.92759	0.68006	0.12096	0.82722	0.79785
Nos2	0.64087	0.71904	1.81436	0.50388	0.96171	1.98001	1.24658	0.68185	1.02761	0.59719	0.35385	0.45568	1.22854	0.97183
Ccl2	0.80016	0.82401	1.88368	0.64147	1.60622	0.86166	0.90694	0.46232	0.53526	0.508	0.79246	0.36506	0.63528	0.60055
Ccl8	1.22478	1.02052	1.02428	0.67745	1.94252	1.08112	0.54903	0.51458	0.43723	0.50043	0.44807	0.40004	0.70926	0.85542
Ccl12	2.57279	0.44447	2.31539	1.04616	0.73941	0.66737	0.7316	1.08738	0.74553	0.49576	0.36095	0.4921	0.27925	0.29846
Xcl1	1.50863	1.61557	1.84381	0.45241	1.59621	0.6332	0.48665	0.48485	1.00543	1.20251	0.30289	0.34403	0.46634	1.06607
	Liver
	MacWT							MacKO
Tnf-α	0.99172	0.94382	1.03292	0.97809	1.02926	1.10348	0.93108	0.86788	0.92783	0.90496	0.98563	0.92383	0.90004	0.75487
Nos2	1.70905	2.72802	0.684598	1.63782	0.518783	0.564377	0.60681	0.244533	0.598758	0.694822	0.130042	0.975399	0.231094	0.33821
Ccl2	0.71877	1.82638	1.45888	1.43118	0.75534	0.65377	0.7388	0.58781	0.52096	0.49952	1.47969	0.83603	1.08636	1.4649
Ccl8	0.820219	0.850473	0.76966	0.567043	0.83608	2.11312	1.85669	0.595362	0.834104	0.86977	0.320183	1.25579	1.63359	0.867311
Ccl12	1.48488	1.57479	1.1422	0.588637	0.268667	1.44676	1.31749	0.418221	0.414984	0.762127	0.44263	1.14737	0.755982	0.408288
Xcl1	1.51742	1.59556	1.2453	0.529136	0.780782	0.59828	1.50063	0.422127	0.715203	0.493385	0.682384	0.530546	0.248178	0.995176
Fig.1i
	Plasma protein (pg ml-1)
	MacWT							MacKO
TNF-α	403.414	396.023	315.921	252.929	101.039	155.318	328.286	110.262	111.569	143.224	255.473	226.544	273.648	92.1145
CCL2	1507.94	1405.5	1435.41	1407.89	1391.78	1399.97	1390.16	1233.17	1273.04	1254.47	1107.84	1371.64	1271.11	1214.97
CCL8	369.156	547.205	677.567	691.633	363.667	322.157	544.803	187.334	301.917	200.714	500.891	151.656	385.28	362.295
Fig.1j
	Relative mRNA levels (Spleen F4/80+ cells)
	MacWT						MacKO
Tnf-α	1.16793	0.85056	0.96905	0.93061	1.13618	0.98245	0.80249	0.83888	0.85322	0.91799	0.72729	0.78617	0.74481
Nos2	0.94329	1.05081	0.99506	1.0539	0.89139	1.07921	0.79432	0.9971	0.79873	0.8478	0.83208	0.89231	0.8665
Ccl2	0.83823	0.86795	2.13909	1.52839	0.94361	2.11708	0.80126	0.98269	0.80687	1.00059	0.95831	0.73258	0.78103
Ccl8	0.94514	0.7979	1.38137	1.28615	1.53789	2.12659	0.60593	0.32223	0.64714	0.38915	0.40728	0.7909	1.04651
Ccl12	0.16504	2.26746	1.21429	0.93337	0.78688	2.99631	0.22918	0.10115	0.27942	0.17528	0.06422	0.13139	0.1014
Xcl1	0.98856	0.72057	0.76519	0.77626	1.34093	1.76257	0.67922	0.28482	0.3489	0.42888	0.0612	0.24773	0.45202
Fig.1k
	Clinical score
	MacWT								MacKO
0	8	8	8	8	8	8	8	8	8	8	8	8	8	8	8	8
6	7	7	8	6	5	6	6	6	7	6	8	6	6	7	7	8
12	6	4	5	6	4	5	5	5	7	6	7	6	5	6	6	5
Fig.1l
	Relative mRNA levels
	Lung
	MacWT							MacKO
TNF-α	1.01646	0.797004	0.932982	1.12841	1.21826	1.25718	0.766196	1.06212	0.510919	0.814892	0.653751	0.541142	0.502477	0.890666
Nos2	1.3584	0.396043	1.45222	0.949055	0.850035	0.772816	1.2426	0.234714	0.178935	0.142205	0.266378	0.26599	0.168476	0.310823
Ccl2	0.67794	1.38464	1.11571	0.92034	0.833749	1.02003	1.18016	0.760058	0.917636	0.732777	0.734392	0.844779	0.792278	0.813582
Ccl8	0.486918	0.898526	0.976193	0.728236	1.24529	1.22173	0.606286	0.174579	0.309316	0.129281	0.076493	0.229464	0.18079	0.218085
Ccl12	0.582807	1.66574	1.17468	0.434127	2.65545	1.03833	0.710332	0.299191	0.166912	0.0259024	0.433815	0.121096	0.0286296	0.0390183
Xcl1	1.28992	0.678166	0.984568	1.26898	0.983753	1.00729	0.877982	1.18688	0.954627	0.627701	0.87715	0.915594	1.11135	1.18166
	Liver
	MacWT							MacKO
TNF-α	1.23893	1.19137	0.686385	0.730015	0.961111	1.61699	1.05167	0.187069	0.118428	0.191381	0.491487	0.144853	0.089444	0.119542
Nos2	1.05225	0.781655	0.400079	1.04438	1.25938	1.29317	0.997451	0.520687	0.750797	1.22983	0.262262	1.02127	0.561224	0.546733
Ccl2	1.29834	0.5951	0.988553	1.12589	0.716995	1.20527	1.55668	0.513423	0.54359	0.137629	0.274692	0.537765	0.506723	0.261531
Ccl8	0.905972	1.71654	0.435504	0.604167	0.826831	1.54168	1.9145	0.255332	0.313237	0.800853	0.760726	0.791775	0.702626	0.655477
Ccl12	0.981633	0.155531	0.309396	0.69408	1.29379	1.64034	1.32276	0.1887	0.379924	0.286255	0.819608	0.427933	1.35446	0.626698
Xcl1	2.2083	0.473323	1.54268	0.691343	1.9784	2.44715	0.849623	0.227244	0.241921	0.139808	0.293319	0.0576384	0.147362	0.348709
Fig.1m
	Plasma protein (pg ml-1)
	MacWT								MacKO
TNF-α	202.341	152.995	162.859	104.271	116.706	151.416	113.127	277.503	152.679	85.8084	58.9447	73.1783	158.387	116.108	118.503	52.7727
CCL2	591.723	660.515	658.799	524.472	639.676	647.987	760.938	658.763	654.417	479.411	656.059	366.299	552.485	367.418	284.878	561.118
CCL8	682.482	1238.27	1325.43	499.538	1070.38	1040.57	731.67	754.961	692.878	761.341	769.864	726.399	385.866	766.665	442.232	542.633
Fig.1n
	Relative mRNA levels (Spleen F4/80+ cells)
	MacWT							MacKO
Tnf-α	0.883019	1.45176	0.669184	1.24984	1.13719	0.595642	0.917212	0.594679	0.504663	0.481776	0.13424	0.50568	0.538557	0.359421
Nos2	0.600236	0.927943	1.65458	1.08757	0.998701	2.02808	0.644419	0.332575	0.612057	0.061592	0.498104	0.204497	1.1752	1.24584
Ccl2	1.03722	0.888736	0.791078	0.827293	0.692499	1.39236	1.17688	0.512018	0.345847	0.314091	0.307407	0.297783	0.244141	0.183547
Ccl8	1.11727	1.17474	0.870397	1.07214	1.04139	0.893757	0.961944	0.229993	0.317501	0.936052	0.270207	0.367867	0.948453	0.375688
Ccl12	0.786458	0.082031	0.542813	0.200334	0.81968	0.228868	0.875137	0.883571	0.715704	0.439132	0.818346	0.700086	0.437907	0.754287
Xcl1	0.493991	1.62201	1.85499	0.871941	0.883674	1.61448	0.285491	0.381124	0.696912	1.03421	0.419375	0.822711	1.27801	0.694408

## Sheet: Fig.2 
Fig.2a
	BMDM
	TIGAR/a-Tublin
LPS	0	12	24 h
	0.481565	0.824158	0.966069
	0.503858	1.12956	1.14815
	0.482427	1.66069	0.987347
	0.466464	0.804729	1.40724
Fig.2b
	RAW264.7
	TIGAR/a-Tublin
LPS	0	12	24 h
	0.618865	0.973545	1.56835
	0.788797	0.939183	1.55759
	0.703976	1.16187	1.41248
	0.787476	1.21189	1.40943
Fig.2d
	Tnf-a/Gapdh mRNA					Nos2/Gapdh mRNA
	WT		Tigar KO			WT		Tigar KO
LPS	-	+	-	+	LPS	-	+	-	+
	0.609888	93.2349	1.08418	60.787		0.733848	1103.71	1.19922	724.74
	1.00112	82.4129	0.923293	72.3004		1.40014	1042.41	1.80989	639.459
	1.63664	92.3834	0.845934	65.5101		0.97312	1439.95	1.36235	955.379
	Ccl2/Gapdh mRNA					Ccl8/Gapdh mRNA
	WT		Tigar KO			WT		Tigar KO
LPS	-	+	-	+	LPS	-	+	-	+
	0.973105	281.163	0.753253	156.717		0.8326	3.748	0.5332	1.4131
	0.914546	229.424	0.817964	170.349		0.9356	3.1045	0.7093	1.4848
	1.1225	190.349	0.922037	171.11		0.7572	2.9732	0.625	1.5993
Fig.2e
	TNF-a					Nitrite
	WT		Tigar KO			WT		Tigar KO
LPS	-	+	-	+	LPS	-	+	-	+
	55.8428	9088.1	45.3218	6847.11		1.875	3.34239	1.875	2.14674
	36.8938	7929.78	40.2279	6362.94		1.92935	4.04891	1.7663	2.52717
	24.8308	7472.07	37.7227	5325.06		1.71196	3.2337	1.71196	2.69022
	CCL2					CCL8
	WT		Tigar KO			WT		Tigar KO
LPS	-	+	-	+	LPS	-	+	-	+
	373.259	6901.83	368.992	5514.92		55.3634	803.689	37.1676	441.357
	377.527	6347.07	381.794	5066.85		48.7376	660.685	50.3931	548.938
	368.992	6475.09	360.457	5322.89		43.7751	677.65	60.3397	475.753
Fig.2f
	Tnf-a/Gapdh mRNA					Nos2/Gapdh mRNA
	Lenti-Con		Lenti-TIGAR			Lenti-Con		Lenti-TIGAR
LPS	-	+	-	+	LPS	-	+	-	+
	1.0615	8.34624	0.757808	19.727		1.85252	18.2824	1.22066	20.4337
	1.0171	8.44708	0.697433	17.0054		0.306777	11.6802	4.22103	28.1854
	0.925611	9.64671	0.510547	19.5651		1.75992	13.2715	1.57617	29.5629
	Ccl2/Gapdh mRNA					Ccl8/Gapdh mRNA
	Lenti-Con		Lenti-TIGAR			Lenti-Con		Lenti-TIGAR
LPS	-	+	-	+	LPS	-	+	-	+
	1.85954	6.53868	1.79741	14.5412		1.06627	3.1524	0.153394	3.80708
	0.321783	5.70105	3.08215	16.7539		1.3883	2.60993	0.385237	4.77576
	1.66989	6.35276	2.53919	12.2746		0.675886	2.99669	0.253212	5.04919
Fig.2g
	TNF-a					Nitrite
	Lenti-Con		Lenti-TIGAR			Lenti-Con		Lenti-TIGAR
LPS	-	+	-	+	LPS	-	+	-	+
	2672.23	11382.7	1066.74	14024.3		2.14674	4.86413	2.03804	7.14674
	5162.07	11643.4	2111.35	14313.6		2.03804	4.21196	1.875	6.875
	3908.58	11260.2	2574.14	13963.8		1.60326	4.53804	1.92935	7.47283
	CCL2					CCL8
	Lenti-Con		Lenti-TIGAR			Lenti-Con		Lenti-TIGAR
LPS	-	+	-	+	LPS	-	+	-	+
	347.091	9123.53	604.05	12127.8		45.6624	171.271	50.3818	588.029
	438.216	8550.19	466.587	13801.9		35.8606	178.168	40.943	512.519
	447.404	10080.6	576.37	12626.9		39.4909	179.62	44.2103	755.386

## Sheet: Fig.3 
Fig.3a
	p-IKK/IKK
	WT			Tigar KO
0	0.334052	0.22604	0.257563	0.168696	0.126348	0.167653
15	2.30769	1.22419	1.08334	1.34413	0.92114	0.774897
30	2.41467	1.95955	2.1413	1.42844	1.44951	1.60108
	IkB-a/GAPDH
	WT			Tigar KO
0	1.14743	1.15037	1.46016	1.56621	1.32391	1.28119
15	0.29688	0.256444	0.20465	0.973926	0.888791	0.766466
30	0.124463	0.15406	0.19129	0.378368	0.3642	0.46789
	p-p65/p65
	WT			Tigar KO
0	0.859566	0.768691	0.288258	1.15462	0.350802	0.289582
15	4.88182	5.72374	2.79621	3.18656	3.72638	1.99364
30	5.81411	5.53569	4.77729	2.63908	2.92727	1.9016
Fig.3b
	Nuclear p65 (% of cells)
	WT	Tigar KO
	35	22
	28	19
	33	17
Fig.3c
	p65/LMNB1
	WT			Tigar KO
0	0.692343	0.589223	0.536982	0.294238	0.279422	0.281356
45	0.920365	0.808014	0.873825	0.516747	0.522423	0.500916
90	0.933873	1.08346	0.984409	0.436187	0.543297	0.682992
Fig.3d
	p-IKK/IKK
LPS	Lenti-Con			Lenti-TIGAR
0	0.223954	0.101732	0.083401	0.130148	0.269437	0.097222
15	1.02968	0.625849	0.638419	1.69345	1.05119	1.51727
30	0.722631	0.538344	0.617007	1.1115	0.757781	1.08444
	p-p65/p65
LPS	Lenti-Con			Lenti-TIGAR
0	0.41227	0.38298	0.42358	0.54639	0.43122	0.65425
15	0.62465	0.75432	0.76842	1.52485	1.41211	1.65246
30	1.48525	1.12456	0.98456	1.50542	1.62125	1.68995
Fig.3e
	p65/LMNB1
LPS	Lenti-Con			Lenti-TIGAR
0	0.389276	0.105417	0.196522	0.357838	0.252866	0.32998
20	0.855797	0.718969	0.757626	1.3637	1.18628	1.23681
40	0.987215	0.818304	0.856343	1.22503	1.50572	1.44659
Fig.3f
	Tnf-a/Gapdh mRNA							Nos2/Gapdh mRNA
	Lenti-Con			Lenti-TIGAR				Lenti-Con			Lenti-TIGAR
LPS	-	+	+	-	+	+	LPS	-	+	+	-	+	+
Bay11-7082	-	-	+	-	-	+	Bay11-7082	-	-	+	-	-	+
	1.04641	9.81899	5.68697	0.898221	23.3105	3.48123		0.993263	30.2211	9.23671	1.19762	46.235	10.8639
	0.943621	10.6829	4.61085	0.85362	23.0306	3.58956		0.832921	32.2334	11.4241	1.22706	60.6775	8.04915
	1.01341	12.0939	5.07644	0.85005	20.0742	3.74609		1.20864	23.5547	12.3245	1.28359	54.5427	8.85731
	Ccl2/Gapdh mRNA							Ccl8/Gapdh mRNA
	Lenti-Con			Lenti-TIGAR				Lenti-Con			Lenti-TIGAR
LPS	-	+	+	-	+	+	LPS	-	+	+	-	+	+
Bay11-7082	-	-	+	-	-	+	Bay11-7082	-	-	+	-	-	+
	0.928343	435.803	109.214	1.84201	574.168	100.247		1.49298	2.14607	1.36981	1.20727	3.5042	1.02567
	0.981656	405.663	92.5422	1.36194	553.204	113.748		0.67963	1.17637	0.594378	0.587722	2.61088	0.890364
	1.09666	451.321	101.853	1.60997	563.99	102.181		0.98604	1.56346	1.04665	0.808385	3.09921	0.346734

## Sheet: Fig.4 
Fig.4d
	TIGAR/TAK1
LPS	-	+
	2.46223	3.66204
	1.74015	3.09405
	2.35401	2.87934
Fig.4f
	p-TAK1/TAK1
	WT			Tigar KO
0	0.145847	0.151683	0.166546	0.110305	0.107164	0.136576
15	0.313081	0.340146	0.270449	0.243845	0.235358	0.245497
30	0.671996	0.516727	0.53228	0.308688	0.272012	0.318148
Fig.4h
	p-TAK1/TAK1
	Lenti-Con			Lenti-TIGAR
0	0.364694	0.555654	0.375869	0.491734	1.01818	0.586975
15	0.279372	0.680818	0.308896	0.26849	1.07379	0.755275
30	0.254484	0.538718	0.33041	0.350306	0.917305	0.573808
	p-IKK/IKK
	Lenti-Con			Lenti-TIGAR
0	0.220693	0.511467	0.369817	0.240032	0.748605	0.309867
15	0.222899	0.475513	0.374163	0.210837	0.863996	0.295574
30	0.251965	0.599906	0.351184	0.312535	0.919843	0.387843
	p-p65/p65
	Lenti-Con			Lenti-TIGAR
0	0.178841	0.756377	0.500235	0.183617	1.27989	0.611915
15	0.202949	0.796271	0.622805	0.297232	1.34076	0.57783
30	0.219203	0.725191	0.45705	0.205602	1.36406	0.721196
Fig.4i
	Tnf-a/Gapdh mRNA
	Lenti-Con			Lenti-TIGAR
LPS	-	+	+	-	+	+
5Z-7-OX	-	-	+	-	+	+
	1.499	18.723	13.38	2.196	42.684	23.675
	0.921	22.508	12.861	1.261	39.891	19.227
	0.725	28.691	15.84	2.281	47.783	17.217
	Nos2/Gapdh mRNA
	Lenti-Con			Lenti-TIGAR
LPS	-	+	+	-	+	+
5Z-7-OX	-	-	+	-	+	+
	1.1772	54.586	35.2674	3.2391	78.1199	41.2301
	0.8561	60.4756	26.9824	2.6465	76.952	38.8432
	0.9922	58.9171	23.7658	2.5019	76.2596	45.156
	Ccl2/Gapdh mRNA
	Lenti-Con			Lenti-TIGAR
LPS	-	+	+	-	+	+
5Z-7-OX	-	-	+	-	+	+
	0.9547	478.576	229.639	2.9958	915.228	366.874
	0.9792	494.906	247.408	3.1399	1054.42	422.735
	1.0698	508.066	284.702	3.7922	968.354	447.286
	Ccl8/Gapdh mRNA
	Lenti-Con			Lenti-TIGAR
LPS	-	+	+	-	+	+
5Z-7-OX	-	-	+	-	+	+
	1.499	18.723	13.38	2.196	42.684	23.675
	0.921	22.508	12.861	1.261	39.891	19.227
	0.725	28.691	15.84	2.281	47.783	17.217

## Sheet: Fig.5 
Fig.5g
	TAK1/TRAF6
	WT		Tigar KO
LPS	-	+	-	+
	0.728513	1.33694	0.675458	0.95323
	0.768438	1.44956	0.839479	1.03465
	0.639751	1.37755	0.46584	0.945478

## Sheet: Fig.6 
Fig.6e
	Tnf-a/Gapdh mRNA
	Lenti-Con		Lenti-TIGAR	Lenti-TIGAR 1-210
LPS	-	+	+	+
	0.941921	11.1413	41.3865	51.3557
	0.976378	10.2651	43.2033	48.1171
	1.08731	12.4167	46.5429	37.8248
	Nos2/Gapdh mRNA
	Lenti-Con		Lenti-TIGAR	Lenti-TIGAR 1-210
LPS	-	+	+	+
	0.83841	11.3158	18.3705	15.1534
	1.17643	10.9051	17.6124	17.2092
	1.01372	9.75376	13.5774	16.3708
	Ccl2/Gapdh mRNA
	Lenti-Con		Lenti-TIGAR	Lenti-TIGAR 1-210
LPS	-	+	+	+
	0.94986	9217.36	44809.6	47024.4
	1.16495	9534.19	33430.5	37001.3
	0.903878	8630.65	39451.8	45924
	Ccl8/Gapdh mRNA
	Lenti-Con		Lenti-TIGAR	Lenti-TIGAR 1-210
LPS	-	+	+	+
	1.28077	13.8529	42.2369	63.3854
	0.541892	8.13774	69.2527	43.0341
	1.44014	10.3345	39.3614	41.2284

## Sheet: Fig.7 
Fig.7b
	Clinical score
Time (h)	Lenti-Con							Lenti-TIGAR							Lenti-TMU							Lenti-Mut2
0	8	8	8	8	8	8	8	8	8	8	8	8	8	8	8	8	8	8	8	8	8	8	8	8	8	8	8	8
6	6	7	6	5	7	7	6	5	5	6	6	5	4	6	6	5	6	6	6	5	5	7	5	5	6	6	6	6
12	6	6	5	5	5	6	4	3	3	4	5	4	4	3	3	4	3	4	5	3	3	6	5	4	5	4	5	6
Fig.7c
	Suvival rate (%)
	Lenti-Con		Lenti-TIGAR		Lenti-TMU		Lenti-Mut2
	24	1	12	1	12	1	36	1
	36	1	12	1	18	1	48	1
	48	1	24	1	18	1	56	1
	96	0	24	1	18	1	60	1
	96	0	36	1	24	1	96	0
	96	0	48	1	30	1	96	0
	96	0	48	1	60	1	96	0
	96	0	72	1	72	1	96	0
	96	0	96	0	72	1	96	0
	96	0	96	0	96	0	96	0
	96	0	96	0	96	0	96	0
	96	0	96	0	96	0	96	0
Fig.7d
	Relative mRNA levels (Lung)
	Lenti-Con						Lenti-TIGAR						Lenti-TMU						Lenti-Mut2
Tnf-α	0.616559	2.2086	1.06009	1.84419	0.780477	0.463842	3.14408	5.19698	3.38689	4.54859	4.0278	1.76042	2.29819	2.9286	3.00545	3.71332	3.41811	4.95914	2.06523	1.12045	1.38008	1.65601	0.940131	1.59414
Ccl2	0.818681	0.990933	0.695369	1.43893	0.604271	1.60206	2.85563	3.5818	2.32092	4.04945	5.96639	2.49045	3.68133	4.13621	3.24106	3.86481	3.63522	1.97535	1.97616	0.670276	0.96261	1.03291	1.4004	1.67232
Fig.7e
	Relative mRNA levels (Spleen F4/80+ cells)
	Lenti-Con						Lenti-TIGAR						Lenti-TMU						Lenti-Mut2
Tnf-α	0.512052	0.868901	1.00431	0.659563	0.599673	0.765363	1.19202	1.58045	1.48741	1.72937	1.44162	2.01347	1.78971	1.43774	2.16481	1.98435	1.67634	1.48601	0.745174	0.571478	0.565633	1.02026	0.893515	0.822758
Ccl2	1.97629	1.03359	0.700449	1.54284	1.35519	0.948946	2.16337	1.75337	3.3489	2.53893	2.58441	2.98049	2.42827	1.78625	2.21685	3.28655	2.71961	3.01272	1.5052	0.618689	0.641615	0.620487	1.32679	1.01507
Fig.7f
	Plasma protein (pg ml-1)
	Lenti-Con							Lenti-TIGAR							Lenti-TMU							Lenti-Mut2
Tnf-α	98.7287	88.9399	79.3168	139.23	107.209	156.479	109.274	189.615	269.074	126.35	374.011	246.018	391.923	334.334	181.684	124.833	382.119	168.004	189.947	206.742	367.968	78.4756	103.1	111.346	161.578	80.1592	86.9452	63.8279
Ccl2	351.498	280.928	326.587	251.132	290.104	221.314	402.826	476.939	559.427	508.166	306.761	444.66	627.507	465.979	493.796	388.163	471.088	296.569	395.56	394.511	580.029	280.928	400.763	278.279	256.659	253.901	168.544	231.405
Fig.7j
	Clinical score
	Con								5Z-7-OX
0	8	8	8	8	8	8	8	8	8	8	8	8	8	8	8	8
6	5	7	6	5	7	6	6	5	6	7	6	6	5	7	6	7
12	4	5	6	5	5	4	5	4	6	7	6	6	4	7	5	5
Fig.7k
	Relative mRNA levels (Lung)
	Con							5Z-7-OX
Tnf-α	1.99845	0.961083	1.07109	1.08841	0.854997	0.876166	1.37913	0.77848	0.923777	0.673779	0.598361	0.671479	0.497375	1.10857
Nos2	1.59639	1.6362	0.675097	1.24339	1.77171	0.751508	0.87548	0.384871	0.671773	0.711746	0.255455	0.563005	0.881323	0.239361
Ccl2	1.60037	1.88381	0.685304	1.24517	1.7135	0.661639	1.33719	0.154871	0.068137	0.070129	0.766925	0.183388	0.859547	0.577737
Ccl8	2.59372	1.33644	0.715448	4.37101	3.82342	0.617174	0.512336	0.710013	0.744142	0.313798	0.314207	0.26152	0.422039	1.31377
Ccl12	0.789163	1.33705	1.04684	0.902977	1.00036	1.28584	0.79549	0.179014	0.105584	0.213568	0.232012	0.146642	0.083792	0.166514
Xcl1	1.32224	1.45803	2.08584	1.22276	0.626729	1.57799	1.60006	0.812813	1.8945	0.605059	1.21497	0.859012	1.77719	1.32823
Fig.7l
	Relative mRNA levels (Liver)
	Con							5Z-7-OX
Tnf-α	2.49207	1.89265	0.670702	0.609745	1.59972	1.41509	1.6724	0.276445	0.4731	0.311366	0.7887	0.871758	0.545014	0.434138
Nos2	0.838778	1.98472	1.38138	0.876328	0.677951	1.95905	1.18118	0.303979	0.307902	0.507804	0.675664	0.793155	0.852278	1.08457
Ccl2	2.401	1.17929	0.954457	0.712083	1.34624	1.74448	0.834143	0.404886	0.38867	0.547928	0.546327	0.699831	1.03188	1.30224
Ccl8	1.95708	0.734377	0.717708	1.66616	0.711058	1.46632	0.662173	0.189831	0.238759	0.363401	0.801574	1.43243	1.32005	0.907287
Ccl12	1.3053	0.650487	0.669137	0.601037	1.04529	2.80709	2.53468	0.017101	0.072618	0.327134	1.00859	0.304682	1.30859	1.06742
Xcl1	0.573034	0.444754	1.24054	0.676912	2.11971	3.90906	2.26212	1.03934	0.4071	1.28758	0.778016	1.72699	1.28241	0.649581
Fig.7m
	Relative mRNA levels (Spleen F4/80+ cells)
	Con							5Z-7-OX
Tnf-α	1.72707	1.34647	1.54083	0.594396	0.669414	1.15465	0.6062	0.677078	0.293092	0.626566	0.608683	0.050877	0.63299	0.699535
Nos2	0.815842	0.796002	1.48072	0.946541	1.04866	0.881065	1.19185	0.383843	0.643077	0.744378	0.803993	0.121765	1.05713	0.372434
Ccl2	1.12478	1.73551	1.47957	0.404425	0.586983	2.49741	0.584394	0.952246	0.27749	0.91421	0.968732	1.64427	0.468766	0.163755
Ccl8	2.47358	2.13383	1.83203	1.7753	0.955596	0.843045	0.0722638	0.458482	0.639735	2.0073	1.0601	0.441722	0.0749536	0.00291685
Ccl12	2.41356	0.906791	1.05111	0.616962	1.27016	0.49691	1.11902	0.32202	0.524001	0.597542	0.619847	0.452028	0.858377	0.336023
Xcl1	0.666924	0.587878	3.41793	0.793874	2.27348	0.685899	1.05912	0.251745	0.318957	0.310904	0.779475	0.304512	0.367651	0.183837
Fig.7n
	Plasma protein (pg ml-1)
	Con							5Z-7-OX
TNF-α	265.65	267.63	203.851	191.292	255.289	202.816	256.566	180.014	172.488	198.223	197.72	194.231	197.72	206.463
CCL2	392.406	302.961	359.526	632.11	387.096	506.692	622.477	256.659	222.765	367.418	106.763	476.939	465.979	177.868
CCL8	1402.62	1177.86	949.257	598.605	759.804	1034.27	996.332	585.794	439.292	466.753	684.872	1262.94	969.68	679.566

## Sheet: Supplementary Fig.1
Fig.S1b
	Tail bleeding (s)
	MacWT	MacKO
	98	88
	140	90
	135	130
	125	125
	89	110
	76	96
	90	97
	88	83
Fig.S1c
	APTT (s)
	MacWT	MacKO
	16	19
	18	17
	17	14
	20	21
	20	17
	16	19
	21	18
	22	15

## Sheet: Supplementary Fig.2 
Fig.S2c
	Xcl1/Gapdh mRNA					Ifn-γ/Gapdh mRNA					Ccl12/Gapdh mRNA
	WT		Tigar KO			WT		Tigar KO			WT		Tigar KO
LPS	-	+	-	+	LPS	-	+	-	+	LPS	-	+	-	+
	0.889227	7.16324	0.605945	2.91667		1.299	4.14	0.801	0.447		0.973074	2.00224	0.239204	1.28564
	0.615309	9.01015	0.673498	3.13666		1.085	4.359	0.41	1.112		0.736011	1.94457	0.230058	1.42223
	1.82884	11.9801	0.387449	4.20722		1.246	2.772	0.585	1.013		1.39595	2.31303	0.282666	1.54457
	Cxcl9/Gapdh mRNA					Cxcl10/Gapdh mRNA					Cxcl11/Gapdh mRNA
	WT		Tigar KO			WT		Tigar KO			WT		Tigar KO
LPS	-	+	-	+	LPS	-	+	-	+	LPS	-	+	-	+
	0.7904	1348.1	0.9936	623.075		0.79272	13.9257	0.898272	11.4316		1.1895	30.578	2.7351	6.8286
	1.1163	1260.15	1.2242	649.512		0.996317	12.6756	1.00333	14.8446		1.0334	47.5852	2.4206	13.7361
	0.8731	1601.96	0.789	576.169		1.26703	15.1868	1.35158	14.3471		0.9424	40.7668	1.2103	16.7649
Fig.S2d
	Nos2/Gapdh mRNA					Ccl2/Gapdh mRNA					Ccl8/Gapdh mRNA
	WT		Tigar KO			WT		Tigar KO			WT		Tigar KO
TNF-a	-	+	-	+	TNF-a	-	+	-	+	TNF-a	-	+	-	+
	1.16272	3.34297	0.463655	1.64652		1.0001	5.74811	0.973255	3.96097		1.02139	2.40436	0.246783	0.484158
	1.22898	3.81489	0.954297	1.53287		0.972674	5.49716	1.55823	2.76049		0.906049	2.03522	0.422533	0.440975
	0.878713	2.81442	0.834312	1.74296		1.05181	4.79182	1.00347	3.64022		0.667988	2.63487	1.201	0.596038
	0.797058	3.35405	0.935558	1.55739		0.977755	6.41953	0.765637	4.05657		1.61556	1.43289	0.369233	0.530324

## Sheet: Supplementary Fig.3 
Fig.S3b
	p-p65/p65
	WT			Tigar KO
0	0.27207	0.197184	0.384299	0.21287	0.180665	0.195108
15	2.47405	2.70893	3.04643	0.825729	1.27073	1.04345
30	2.34072	2.67031	2.87521	0.914776	1.30225	1.2868
Fig.S3c
	p-IKK/IKK			IkB-a/GAPDH			p-p65/p65
	MacWT	MacKO		MacWT	MacKO		MacWT	MacKO
	1.22998	0.195119		0.376373	0.962071		0.857227	0.438729
	1.08437	0.373731		0.477718	1.10936		0.8669	0.320187
	0.908928	0.261775		0.285641	0.607955		0.913315	0.562557
	0.323381	0.18661		0.304205	0.740916		0.887607	0.578808
	1.40995	0.705647		0.689748	1.3768		1.09326	0.523818
	1.39384	0.632709		0.776509	1.02946		1.11926	0.580739

[truncated: 4 more sheets: Supplementary Fig.4 , Supplementary Fig.6 , Supplementary Fig.11, Supplementary Fig.12]
